# Supplementary material for: Carbon assimilation profiles of mucoralean fungi show their metabolic versatility
Source: Sci Rep. 2019 Aug 14;9:11864. doi: 10.1038/s41598-019-48296-w (PMC6694110; doi:10.1038/s41598-019-48296-w)
Supplement: Supplementary file 2 — Dataset 1 [file 41598_2019_48296_MOESM2_ESM.xlsx]

## Sheet: S1
Strain_ID	Species	Medium	Growth temperature [˚C]	Country of origin	Substrate	Family	Pathogenicity/ security category
CBS125.68	Absidia anomala	MEA	24	Cuba	soil	Cunninghamellaceae	BSL1
CBS101.28	Absidia coerulea	MEA	24	United States of America	dung of rabbit	Cunninghamellaceae	BSL1
CBS346.97	Absidia fusca	MEA	21	The Netherlands	myxomycete	Cunninghamellaceae	BSL1
CBS338.72	Actinomucor elegans	MEA	18	Nepal	soil	Mucoraceae	BSL1
CBS117697	Actinomucor kuwaitensis	MEA	30	Kuwait	human	Mucoraceae	BSL1
CBS658.93	Apophysomyces variabilis	MEA	33	The Netherlands	human	Sakseneaceae	BSL1
CBS318.52	Backusella recurva	MEA	24	United States of America	Fragaria diseased rot	Backusellaceae	BSL1
CBS564.66	Backusella variabilis	MEA	18	India	human excrements	Backusellaceae	BSL1
CBS158.60	Benjaminiella poitrasii	MEA	18	United States of America	dung of rat	Mucoraceae	BSL1
CBS156.74	Chaetocladium brefeldii	MEA	18	The Netherlands	litter	Mucoraceae	BSL1
CBS162.82	Chaetocladium brefeldii	MEA	18	The Netherlands	dung of rat	Mucoraceae	BSL1
CBS178.76	Choanephora cucurbitarum	OA	24	India	dead insect	Mucoraceae	BSL1
CBS159.49	Circinella musceae	MEA	24	Indonesia	soil	Lichtheimiaceae	BSL1
CBS342.79	Circinella musceae	MEA	24	The Netherlands	preserved meat	Lichtheimiaceae	BSL1
CBS167.53	Cunninghamella elegans	CMA	24	Canada	Linum usitatissimum; seed	Cunninghamellaceae	BSL1
CBS372.95	Cunnighamella bertholletiae	MEA	21	China	forest soil	Cunninghamellaceae	BSL1
CBS151.80	Cunninghamella berthalotiae	MEA	21	United States of America	human; lung	Cunninghamellaceae	BSL1
CBS318.78	Cunninghamella elegans	CMA	24	Turkey	soil under shrub vegetation	Cunninghamellaceae	BSL1
CBS439.76	Dichotomocladium robustum	MEA	24	United States of America	dung of mouse	Lichtheimiaceae	BSL1
CBS697.76	Ellisomyces anomalus	PDA	24	United States of America	dung of mouse	Mucoraceae	BSL1
CBS290.86	Fennellomyces heterothallicus	MEA	24	India	dung of house lizard	Lichtheimiaceae	BSL1
CBS190.32	Gilbertella persicaria	OA	24	United States of America	Prunus persica fruit	Choanephoraceae	BSL1
CBS157.25	Gongronella butleri	MEA	24	Indonesia	Cocos nucifera; root	Cunninghamellaceae	BSL1
CBS216.58	Gongronella butleri	MEA	24	United Kingdom	garden soil	Cunninghamellaceae	BSL1
CBS259.68	Helicostylum pulchrum	MEA	18	Germany	air-dried raw sausage	Mucoraceae	BSL1
CBS101040	Lichtheimia corymbifera	MEA	24	France	human; keratomycosis	Lichtheimiaceae	BSL2
CBS100.28	Lichtheimia hyalospora	MEA	24	United States of America	Bertholletia excelsa; nut	Lichtheimiaceae	BSL1
CBS103.35	Lichtheimia ramosa	MEA	36	not indicated	Musa sapientum; fruit	Lichtheimiaceae	BSL2
CBS112528	Lichtheimia ramosa	MEA	21	Germany	human; wound	Lichtheimiaceae	BSL2
CBS244.58	Mucor aligarensis	MEA	18	United Kingdom	human; ear	Mucoraceae	BSL1
CBS185.77	Mucor amphibiorum	MEA	18	United States of America	diseased Dendrobates sp.	Mucoraceae	BSL1
CBS142.35	Mucor circinatus	MEA	21	Brazil	soil	Mucoraceae	BSL1
CBS123973	Mucor circinelloides	MEA	21	Germany	human	Mucoraceae	BSL1
CBS366.70	Mucor circinelloides f. griseocyanus	MEA	21	The Netherlands	canned strawberries	Mucoraceae	BSL1
CBS185.68	Mucor circinelloides f. janssenii	MEA	18	Republic of South Africa	human	Mucoraceae	BSL1
CBS243.67	Mucor circinelloides f. janssenii	MEA	21	Russia	grassland soil	Mucoraceae	BSL1
CBS236.35	Mucor circinelloides f. lusitanicus	MEA	18	Germany	Tremella	Mucoraceae	BSL1
CBS969.68	Mucor circinelloides f. lusitanicus	MEA	18	Russia	forest soil	Mucoraceae	BSL1
CBS293.66	Mucor ctenidius	MEA	24	United States of America	desert soil	Mucoraceae	BSL1
CBS123972	Mucor hiemalis	MEA	18	Germany	human; sputum	Mucoraceae	BSL1
CBS242.35	Mucor hiemalis	MEA	18	Germany	forest soil	Mucoraceae	BSL1
CBS120585	Mucor indicus	MEA	21	India	human; muscle	Mucoraceae	BSL1
CBS422.71	Mucor indicus	MEA	21	Indonesia	Dioscorea; tuber	Mucoraceae	BSL1
CBS100164	Mucor irregularis	MEA	21	China	human; nasolabial infection	Mucoraceae	BSL2
CBS567.70A	Mucor luteus	MEA	18	Japan	agaric	Mucoraceae	BSL1
CBS444.65	Mucor moelleri	MEA	24	United States of America	soil	Mucoraceae	BSL1
CBS296.35	Mucor mucedo	MEA	18	Germany	dung of rabbit	Mucoraceae	BSL1
CBS256.85	Mucor piriformis	MEA	18	United States of America	soil and decaying pear fruit	Mucoraceae	BSL1
CBS177.46	Mucor plasmaticus	MEA	18	United Kingdom	dung of rabbit	Mucoraceae	BSL1
CBS226.32	Mucor plumbeus	MEA	18	Canada	forest soil	Mucoraceae	BSL1
CBS634.74	Mucor plumbeus	MEA	18	Germany	human; biopsy material	Mucoraceae	BSL1
CBS222.81	Mucor racemosus	MEA	18	The Netherlands	Juglans regia; nut	Mucoraceae	BSL1
CBS599.78	Mucor saturninus	MEA	18	The Netherlands	chicken leg	Mucoraceae	BSL1
CBS186.68	Mycotypha microspora	MEA	18	Germany	decaying wood	Mycotyphaceae	BSL1
WA67155	Phycomyces blakesleeanus	MEA	18	Poland	dung of boar	Phycomycetaceae	BSL1
CBS396.71C	Pilaira anomala	MEA	18	United Kingdom	dung of rabbit	Mucoraceae	BSL1
CBS496.71	Pilaira moreaui	MEA	18	Germany	dung of cow	Mucoraceae	BSL1
CBS661.86	Protomycocladus faisalabadensis	MEA	21	India	dung of rodent	Syncephalastraceae	BSL1
CBS205.77	Radiomyces embreii	MEA	18	United States of America	dung of lizard	Radiomycetaceae	BSL1
CBS209.77A	Rhizomucor miehei	MEA	30	United States of America	soil	Lichtheimiaceae	BSL1
CBS425.78	Rhizomucor pusillus	MEA	30	United States of America	soil	Lichtheimiaceae	BSL1
CBS515.94	Rhizopus arrhizus	MEA	37	Singapore	tempeh	Rhizopodaceae	BSL1
CBS308.87	Rhizopus microsporus	MEA	36	Australia	human; hand, necrotic tissue	Rhizopodaceae	BSL1
CBS133.90	Saksenaea oblongispora	MEA	30	Brazil	rain forest soil	Sakseneaceae	BSL2
CBS120811	Syncephalastrum racemosum	MEA	24	France	human skin	Syncephalastraceae	BSL1
CBS411.52	Thamnidium elegans	MEA	21	Poland	dung of bat	Mucoraceae	BSL1
CBS874.69	Thamnostylum lucknowense	MEA	24	United States of America	dung of pack rat	Lichtheimiaceae	BSL1
CBS446.78	Thermomucor indicae-seudaticae	MEA	36	Nigeria	Zea mays	Lichtheimiaceae	BSL1
CBS167.80	Umbelopsis isabellina	MEA	21	Colombia	fruitbody of Panellus pusillus	Umbelopsidaceae	BSL1
CBS150.81	Umbelopsis nana	OA	18	United States of America	root	Umbelopsidaceae	BSL1
CBS101226	Umbelopsis ramaniana	MEA	21	United States of America	soil, wood	Umbelopsidaceae	BSL1
CBS212.32	Umbelopsis vinacea	OA	18	Australia	sandy loam	Umbelopsidaceae	BSL1
WA51536	Umbelopsis vinacea	OA	18	Poland	forest soil	Umbelopsidaceae	BSL1

## Sheet: S2
		A01	A02	A03	A04	A05	A06	A07	A08	A09	A10	A11	A12	B01	B02	B03	B04	B05	B06	B07	B08	B09	B10	B11	B12	C01	C02	C03	C04	C05	C06	C07	C08	C09	C10	C11	C12	D01	D02	D03	D04	D05	D06	D07	D08	D09	D10	D11	D12
		Negative Control	Tween 80	N-Acetyl-D-Galactosamine	N-Acetyl-D-Glucosamine	N-Acetyl-D-Mannosamine	Adonitol	Amygdalin	D-Arabinose	L-Arabinose	D-Arabitol	Arbutin	D-Cellobiose	α-Cyclodextrin	β-Cyclodextrin	Dextrin	i-Erythritol	D-Fructose	L-Fucose	D-Galactose	D-Galacturonic Acid	Gentiobiose	D-Gluconic Acid	D-Glucosamine	α-D-Glucose	Glucose-1-Phosphate	Glucuronamide	D-Glucuronic Acid	Glycerol	Glycogen	m-Inositol	2-Keto-D-Gluconic Acid	α-D-Lactose	Lactulose	Maltitol	Maltose	Maltotriose	D-Mannitol	D-Mannose	D-Melezitose	D-Melibiose	α-Methyl-D-Galactoside	β-Methyl-D-Galactoside	α-Methyl-D-Glucoside	β-Methyl-D-Glucoside	Palatinose	D-Psicose	D-Raffinose	L-Rhamnose
CBS100.28	Lichtheimia hyalospora	0	6946	0	51234	0	4061	498	392	20756	14767	11015	8694	5503	725	7640	0	13462	0	18632	232	1951	11564	0	22926	16653	0	0	5233	8190	0	0	8940	13554	0	6145	10838	21326	17881	0	2002	713	10497	0	749	3065	0	946	0
CBS100.28	Lichtheimia hyalospora	0	9444	0	37635	0	1123	922	5068	19292	8917	11607	5740	1068	600	7529	0	8307	0	10060	0	3404	0	0	18510	15764	0	0	4771	5588	0	0	8061	10898	49	6201	7906	22744	12611	0	3324	2342	6445	0	2234	172	0	1143	0
CBS100.28	Lichtheimia hyalospora	0	5637	29773	31965	2483	1090	0	1144	13760	6671	3773	6158	2236	161	7138	0	7030	0	7014	0	26538	0	0	14775	4364	0	0	1731	2954	0	2	3999	6377	0	1639	5376	18984	10013	0	342	0	4804	0	0	8203	0	0	0
CBS100164	Mucor irregularis	0	18801	3599	67059	5123	40409	2239	14943	29944	37349	16983	32053	0	0	24123	929	30747	0	12032	0	23204	10433	12915	17085	39570	0	0	18950	12171	0	93	0	0	11665	23249	31743	35682	25377	16952	0	0	0	0	2810	11022	0	0	0
CBS100164	Mucor irregularis	0	19391	1198	65625	4326	45015	7199	19913	36755	37192	17620	29085	0	0	24662	2259	36113	0	15873	0	27260	26516	14272	22696	42726	0	0	24604	15130	0	1672	0	0	14007	30983	33040	34594	32610	17308	0	0	0	0	2978	12157	0	0	0
CBS100164	Mucor irregularis	0	19096	2398.5	66342	4724.5	42712	4719	17428	33349.5	37270.5	17301.5	30569	0	0	24392.5	1594	33430	0	13952.5	0	25232	18474.5	13593.5	19890.5	41148	0	0	21777	13650.5	0	882.5	0	0	12836	27116	32391.5	35138	28993.5	17130	0	0	0	0	2894	11589.5	0	0	0
CBS101.28	Absidia coerulea	0	2252	7322	64340	0	0	0	8167	0	18100	17947	36440	775	0	3907	0	43622	0	23876	0	27152	5179	0	46399	24027	0	0	16121	5220	0	1838	0	0	0	8862	16163	46457	42909	0	0	0	0	0	0	0	0	0	0
CBS101.28	Absidia coerulea	0	17059	14	58686	0	391	5367	3821	151	15686	22401	36262	86	0	13513	0	40855	0	28398	0	27545	223	919	41098	17619	0	0	19012	8982	0	2851	0	0	5522	21079	26852	42972	38911	0	1359	0	0	4977	0	0	0	0	0
CBS101.28	Absidia coerulea	0	5637	29773	31965	2483	1090	0	1144	13760	6671	3773	6158	2236	161	7138	0	7030	0	7014	0	26538	0	0	14775	4364	0	0	1731	2954	0	2	3999	6377	0	1639	5376	18984	10013	0	342	0	4804	0	0	8203	0	0	0
CBS101040	Lichtheimia corymbifera	0	14533	0	82693	0	34082	0	2983	37004	26914	22029	21457	0	2175	26350	0	26800	0	23558	14013	5712	704	0	34088	25662	0	0	1992	11919	0	0	24428	29710	0	20524	32477	31204	22492	0	20030	8092	26594	0	2579	0	0	11882	0
CBS101040	Lichtheimia corymbifera	0	2676	0	45394	0	3564	0	0	13628	5999	3632	296	0	698	13179	0	9763	0	13050	0	0	0	0	15898	3129	0	0	0	414	0	0	2715	6352	0	7124	10937	13577	10188	0	4697	0	3651	0	0	0	0	0	0
CBS101040	Lichtheimia corymbifera	0	16378	0	82102	0	24390	4078	0	32631	19135	24353	16846	0	8848	30150	0	27802	0	21987	6584	7650	0	0	40825	22972	0	0	9140	11756	0	0	25185	28639	30	24762	33805	32395	22683	0	22763	11711	23311	0	3082	0	0	11473	0
CBS101226	Umbelopsis ramaniana	0	9963	0	43113	0	6863	0	547	26313	34632	13109	35764	0	0	24690	0	30003	26	27226	12174	24382	549	5344	29557	694	0	23628	11548	10388	4479	12035	27986	18898	7664	19984	31563	34481	29011	31446	16801	561	5722	14991	24844	26001	0	16958	24159
CBS101226	Umbelopsis ramaniana	0	16657	10110	45826	0	8418	0	3135	29920	31502	17366	36592	138	45	26035	0	33191	1060	27832	15210	28736	1617	13688	33149	3064	0	27229	14124	11597	0	15824	34776	21953	23591	35716	32216	35098	28703	34179	16735	365	7539	17178	27576	28863	0	28311	25313
CBS101226	Umbelopsis ramaniana	0	13310	5055	44469.5	0	7640.5	0	1841	28116.5	33067	15237.5	36178	69	22.5	25362.5	0	31597	543	27529	13692	26559	1083	9516	31353	1879	0	25428.5	12836	10992.5	2239.5	13929.5	31381	20425.5	15627.5	27850	31889.5	34789.5	28857	32812.5	16768	463	6630.5	16084.5	26210	27432	0	22634.5	24736
CBS103.35	Lichtheimia ramosa	0	13968	0	76148	0	26604	10966	12709	39361	34678	26324	27047	1347	4374	17102	0	33656	1579	19638	9674	13753	3730	1445	38287	20589	0	695	13292	14051	279	4844	21103	28223	6714	17278	27562	36657	29846	4052	15147	7272	21479	0	9684	10033	336	8008	2613
CBS103.35	Lichtheimia ramosa	0	13558	0	74441	0	25872	12017	18281	43708	30320	27530	25026	244	13463	19990	14165	32248	8671	23009	17710	18151	9767	2623	38592	12384	0	6891	22042	14939	2259	4255	23816	28328	9964	24526	31523	36078	30962	6208	15240	9851	19915	0	11080	14689	2194	9925	971
CBS103.35	Lichtheimia ramosa	0	13763	0	75294.5	0	26238	11491.5	15495	41534.5	32499	26927	26036.5	795.5	8918.5	18546	7082.5	32952	5125	21323.5	13692	15952	6748.5	2034	38439.5	16486.5	0	3793	17667	14495	1269	4549.5	22459.5	28275.5	8339	20902	29542.5	36367.5	30404	5130	15193.5	8561.5	20697	0	10382	12361	1265	8966.5	1792
CBS112528	Lichtheimia ramosa	0	13576	0	79305	0	30663	4092	0	30068	32508	30108	31916	0	4763	23946	23516	32142	0	23296	7377	18575	1695	0	28662	8659	0	0	5812	12920	0	0	20833	28315	6059	23214	36909	29366	22448	903	8393	7700	20503	0	2124	3475	0	7202	0
CBS112528	Lichtheimia ramosa	0	9781	0	79968	0	31975	5440	1103	33301	30359	30568	26520	972	16493	26980	0	34089	0	24801	7477	22822	514	0	31542	11478	0	0	11863	13590	102	0	24318	32016	7896	32143	41413	31028	24859	2539	11077	10498	20758	0	3782	5295	0	9519	28128
CBS112528	Lichtheimia ramosa	0	11678.5	0	79636.5	0	31319	4766	551.5	31684.5	31433.5	30338	29218	486	10628	25463	11758	33115.5	0	24048.5	7427	20698.5	1104.5	0	30102	10068.5	0	0	8837.5	13255	51	0	22575.5	30165.5	6977.5	27678.5	39161	30197	23653.5	1721	9735	9099	20630.5	0	2953	4385	0	8360.5	14064
CBS117697	Actinomucor kuwaitensis	0	11247	644	61719	7	6438	3690	4486	13040	13295	15023	14050	2854	0	8588	0	16520	0	7309	0	6211	2987	265	18144	14771	0	0	7131	3692	0	0	0	0	0	9608	14189	5720	11281	0	0	0	0	0	6988	1325	0	0	0
CBS117697	Actinomucor kuwaitensis	0	11590	2780	54821	2931	9616	10477	10759	16317	15219	14498	11830	0	0	12571	2182	21275	0	8388	0	7383	14069	3292	22391	20410	477	0	14278	9665	0	0	0	0	0	11860	14235	4459	12924	0	0	0	0	0	8786	2868	648	311	909
CBS117697	Actinomucor kuwaitensis	0	5637	29773	31965	2483	1090	0	1144	13760	6671	3773	6158	2236	161	7138	0	7030	0	7014	0	26538	0	0	14775	4364	0	0	1731	2954	0	2	3999	6377	0	1639	5376	18984	10013	0	342	0	4804	0	0	8203	0	0	0
CBS120585	Mucor indicus	0	16972	0	69027	0	12717	0	459	29724	30040	21957	24754	2644	0	9822	0	20464	0	48208	0	24725	5321	0	15989	21313	0	0	0	3765	0	1046	0	0	7997	44136	50833	0	4171	7144	0	0	0	0	0	8195	0	0	0
CBS120585	Mucor indicus	0	7434	0	44943	0	7061	0	1072	17965	12905	15901	16147	2281	0	3897	0	7226	0	15595	0	13113	6165	0	6215	16726	0	0	282	224	0	585	0	0	2926	27439	30504	0	214	1585	0	0	0	0	0	2499	0	0	0
CBS120585	Mucor indicus	0	12203	0	56985	0	9889	0	765.5	23844.5	21472.5	18929	20450.5	2462.5	0	6859.5	0	13845	0	31901.5	0	18919	5743	0	11102	19019.5	0	0	141	1994.5	0	815.5	0	0	5461.5	35787.5	40668.5	0	2192.5	4364.5	0	0	0	0	0	5347	0	0	0
CBS120811	Syncephalastrum racemosum	0	13489	0	55392	0	0	184	4091	48671	29988	20852	14022	8245	5503	31288	0	28187	0	47789	19	9363	0	880	62409	1416	0	0	49	9441	0	0	11271	13359	371	20677	26055	45069	47709	0	7023	783	4933	0	7449	7496	0	1388	0
CBS120811	Syncephalastrum racemosum	0	12465	0	34941	0	0	0	1910	32894	16901	14135	11434	1042	2295	9100	0	19510	0	28855	3375	5529	640	0	40117	0	0	0	0	4348	0	0	4996	6464	33	8465	14614	30546	33163	0	2677	1276	1407	0	4552	4403	0	647	0
CBS120811	Syncephalastrum racemosum	0	15952	0	34781	0	0	821	4477	28343	10139	11561	6843	5383	1776	7691	0	20720	0	19809	0	5139	0	20	36035	611	0	0	0	4181	0	0	5632	6169	0	6412	11712	28737	30603	0	1786	0	1241	0	2970	2691	0	0	0
CBS123972	Mucor hiemalis	0	5992	0	53664	0	4	0	614	1856	2473	4318	16474	448	0	1500	0	5207	0	8033	0	1567	0	0	2196	12382	0	0	585	0	0	0	0	0	0	2826	12375	1224	12657	0	0	0	0	0	1702	0	0	0	0
CBS123972	Mucor hiemalis	0	6262	0	41441	0	859	275	8607	10195	739	7150	12693	1331	0	5955	0	7929	0	12018	0	5634	1559	1168	7828	7426	0	0	1569	1537	0	0	0	0	0	7281	12191	0	10469	38	0	0	0	0	0	0	0	0	0
CBS123972	Mucor hiemalis	0	4076	0	36682	0	209	0	1353	2513	1056	4349	11697	2349	0	2334	0	4417	0	5696	0	2610	27	0	3495	3940	0	0	0	116	0	0	0	0	0	3267	8167	0	7549	0	0	0	0	0	0	0	0	0	0
CBS123973	Mucor circinelloides	0	15865	4774	74259	10827	11780	0	1817	22590	22635	10748	19353	4889	0	12664	5182	6885	0	4712	390	12331	12832	293	12031	17714	0	0	12708	3318	0	4205	0	0	860	17717	22028	6148	9142	3329	0	0	0	0	1230	2597	0	0	0
CBS123973	Mucor circinelloides	0	17107	5121	56608	8737	8787	0	3108	21239	15280	10774	16277	3643	0	8085	6976	1497	0	3547	0	9994	9161	169	12861	21224	0	0	14894	1506	0	1499	0	0	0	12644	18186	975	4544	859	0	0	0	0	14	71	0	0	0
CBS123973	Mucor circinelloides	0	6297	1385	47506	4425	4061	0	1799	13711	12944	6207	5041	649	0	6003	4292	1378	0	428	0	5652	11524	0	2563	10629	0	0	6943	834	0	787	0	0	0	8626	12508	3059	1686	612	0	0	0	0	40	526	0	0	0
CBS125.68	Absidia anomala	0	5543	23861	38274	0	9117	0	0	0	11701	12166	17558	0	0	2933	0	11163	0	0	0	9051	0	0	24815	7434	0	0	4080	5558	0	0	0	0	0	9943	19245	23648	17602	0	0	0	0	0	4	0	0	663	0
CBS125.68	Absidia anomala	0	6509	3327	25211	0	2545	5	6166	6222	8608	8560	10969	832	40	10400	0	4993	0	1889	0	4629	0	67	19562	3556	72	0	777	7129	0	1186	0	4409	106	10297	14236	13921	5258	0	0	6	0	0	643	0	1151	1713	977
CBS125.68	Absidia anomala	0	7061	6202	46489	1277	3738	303	2455	13018	13696	6163	12730	80	0	2679	2494	2376	0	1081	0	5832	2493	0	5177	17508	0	0	5253	739	0	2972	0	0	0	5390	10575	10467	587	143	0	0	0	0	38	0	0	0	0
CBS128.68	Absidia psychrophila	0	6964	10917	49084	0	1002	18	12141	11034	12825	1713	20223	10277	0	8935	0	16373	0	9183	0	10706	0	0	25047	37778	14350	16	3411	6944	0	0	0	14204	0	13294	17392	24412	18277	0	2500	0	0	0	0	1670	0	3442	0
CBS128.68	Absidia psychrophila	0	258	0	20516	0	0	125	0	0	4847	0	10190	0	0	3	0	5593	0	112	0	5379	0	0	13158	0	0	0	0	610	0	0	0	0	0	2538	5936	8619	6303	0	0	0	0	0	0	0	0	0	0
CBS128.68	Absidia psychrophila	0	2709	730	21812	0	0	0	244	0	1118	1275	8324	8461	0	5344	0	6686	0	2273	0	4242	0	0	12787	6425	0	127	694	1987	0	0	157	0	0	6308	8263	20334	8148	0	0	0	0	0	0	0	0	0	0
CBS133.90	Saksenaea oblongispora	0	17215	0	70435	0	25436	45025	21567	41936	44310	47229	54923	0	13040	37361	43483	50567	0	23699	24539	44904	26104	17895	54159	36813	0	55096	37575	30981	43025	58738	35234	42642	26292	42460	52469	45215	51217	26536	45575	6795	29464	17271	36936	38003	1244	50195	47062
CBS133.90	Saksenaea oblongispora	0	19726	0	72861	0	28079	49821	31381	47780	43018	52100	54937	0	20722	43013	45908	54780	135	25973	28001	50497	62323	25341	60273	40774	0	61559	42799	35765	46958	65367	40140	50103	33878	53417	57221	47370	56677	31574	50769	16011	36659	26091	41531	44475	7750	56276	48800
CBS133.90	Saksenaea oblongispora	0	18470.5	0	71648	0	26757.5	47423	26474	44858	43664	49664.5	54930	0	16881	40187	44695.5	52673.5	67.5	24836	26270	47700.5	44213.5	21618	57216	38793.5	0	58327.5	40187	33373	44991.5	62052.5	37687	46372.5	30085	47938.5	54845	46292.5	53947	29055	48172	11403	33061.5	21681	39233.5	41239	4497	53235.5	47931
CBS142.35	Circinella simplex	0	675	0	32786	0	0	0	0	7365	1884	1566	112	0	0	9466	0	895	0	1034	0	0	0	0	16535	39	0	0	0	1365	0	1069	491	168	0	1292	4112	6364	2855	0	80	0	28	0	0	0	0	0	0
CBS142.35	Circinella simplex	0	4075	0	40248	0	0	0	0	6101	5203	2860	2691	0	1670	8373	0	2368	0	1943	0	0	0	0	10121	151	0	0	0	937	0	0	492	1243	0	590	4632	8257	5369	0	0	0	51	0	0	0	0	0	0
CBS142.35	Circinella simplex	0	5469	0	38300	0	0	0	0	2596	5139	1699	1920	0	3767	6235	0	582	0	180	0	0	0	0	7380	0	0	0	0	104	0	0	0	263	0	0	4252	7627	1374	0	0	0	0	0	0	0	0	0	0
CBS150.81	Umbeliopsis versiformis	0	4514	0	35186	0	7626	0	188	9021	26139	0	0	5529	0	9023	0	27250	0	15102	0	24777	0	2058	26920	10978	0	11831	7888	10469	0	20202	22282	22595	6510	23687	28819	27329	25201	29232	30724	8174	12436	0	9471	4599	0	23447	9065
CBS150.81	Umbeliopsis versiformis	0	8427	2130	44613	6376	3701	0	0	7095	10013	4940	9932	2777	0	2767	7164	582	0	292	0	3590	13134	235	4691	26785	1405	17949	18453	642	134	8325	0	0	0	5145	8892	7280	245	5506	0	0	0	0	0	0	0	0	0
CBS150.81	Umbeliopsis versiformis	0	6470.5	1065	39899.5	3188	5663.5	0	94	8058	18076	2470	4966	4153	0	5895	3582	13916	0	7697	0	14183.5	6567	1146.5	15805.5	18881.5	702.5	14890	13170.5	5555.5	67	14263.5	11141	11297.5	3255	14416	18855.5	17304.5	12723	17369	15362	4087	6218	0	4735.5	2299.5	0	11723.5	4532.5
CBS151.80	Cunninghamella berthalotiae	0	9618	0	76212	0	0	11925	9317	6719	40965	46432	48875	10334	2867	36236	0	51175	0	23260	624	42921	21752	0	50564	17448	0	0	18313	20361	0	0	0	0	12214	50108	55091	49750	50642	17715	0	0	0	466	33480	22333	0	29931	0
CBS151.80	Cunninghamella berthalotiae	0	9569	0	52684	0	0	8255	10242	7483	22804	27116	31223	6526	2986	21724	0	35508	0	14583	98	30973	10155	0	37766	17322	0	0	13346	10480	0	0	0	0	3675	32395	35570	33924	33124	7016	0	0	0	0	16802	9004	0	18945	0
CBS151.80	Cunninghamella berthalotiae	0	9593.5	0	64448	0	0	10090	9779.5	7101	31884.5	36774	40049	8430	2926.5	28980	0	43341.5	0	18921.5	361	36947	15953.5	0	44165	17385	0	0	15829.5	15420.5	0	0	0	0	7944.5	41251.5	45330.5	41837	41883	12365.5	0	0	0	233	25141	15668.5	0	24438	0
CBS156.74	Chaetocladium brefeldii	0	13572	0	26041	0	0	0	1210	244	0	0	0	8639	0	7206	0	6068	0	5407	0	0	0	844	11941	1532	0	0	118	0	0	0	0	0	0	0	0	0	7032	0	0	0	0	0	0	0	0	0	0
CBS156.74	Chaetocladium brefeldii	0	6967	0	28071	0	0	0	3288	3594	0	4490	697	2892	0	17525	0	19439	0	10787	0	0	0	0	11941	8633	0	0	2602	1624	0	0	0	0	0	5108	1102	1284	12117	0	0	0	0	0	0	0	0	0	800
CBS156.74	Chaetocladium brefeldii	0	4153	0	10793	0	0	0	474	1583	0	0	311	3520	0	4545	0	1984	0	2886	0	0	0	0	7129	537	0	5201	0	0	0	0	0	0	0	0	0	0	4202	0	0	0	0	0	0	0	290	0	0
CBS157.25	Gongronella butleri	0	13572	0	26041	0	0	0	1210	244	0	0	0	8639	0	7206	0	6068	0	5407	0	0	0	844	11941	1532	0	0	118	0	0	0	0	0	0	0	0	0	7032	0	0	0	0	0	0	0	0	0	0
CBS157.25	Gongronella butleri	0	5088	0	41798	0	9154	4111	3534	15520	16005	11817	14460	5511	8	8964	0	21272	0	21586	0	10126	0	28	36468	24337	0	0	22134	6300	0	0	18368	17133	0	17360	20436	26976	27260	425	2918	0	7960	0	1361	0	0	5779	0
CBS157.25	Gongronella butleri	0	9330	0	33919.5	0	4577	2055.5	2372	7882	8002.5	5908.5	7230	7075	4	8085	0	13670	0	13496.5	0	5063	0	436	24204.5	12934.5	0	0	11126	3150	0	0	9184	8566.5	0	8680	10218	13488	17146	212.5	1459	0	3980	0	680.5	0	0	2889.5	0
CBS158.60	Benjaminiella poitrasii	0	4098	0	19815	0	0	0	212	67	0	2028	0	796	0	2556	0	7248	9828	5728	0	0	0	1604	10493	15586	0	0	7144	3312	0	0	0	0	0	0	20	0	8155	0	0	0	0	0	0	0	0	0	0
CBS158.60	Benjaminiella poitrasii	0	698	0	19699	0	0	0	0	351	0	6857	501	0	0	1776	10921	330	0	1362	0	80	0	0	2520	3072	0	0	0	2535	0	0	0	0	0	626	2758	0	0	0	22455	0	0	0	4	0	0	0	0
CBS158.60	Benjaminiella poitrasii	0	14956	0	17056	0	0	0	0	958	0	6165	2814	0	0	2888	0	281	0	47	0	1082	0	0	2520	6274	0	0	0	3497	0	0	0	0	0	1232	3071	0	2900	0	0	0	0	0	228	0	0	0	0
CBS159.49	Circinella musceae	0	9448	0	65133	0	18359	8237	10851	29027	26962	20579	24124	7460	4826	16238	0	33180	0	31185	2346	19827	302	1134	54541	36303	287	0	33521	11973	0	0	26926	28728	1	27631	31080	39157	42430	2686	8595	0	15962	0	6607	1255	894	12300	0
CBS159.49	Circinella musceae	0	14266	0	45896	0	0	0	0	9639	13835	1885	1849	377	0	5203	0	11639	0	15507	1922	0	0	0	19021	0	0	0	0	4952	0	0	0	1625	0	6747	12186	14391	14174	0	4	0	0	0	0	0	0	0	0
CBS159.49	Circinella musceae	0	2239	0	38574	0	0	75	1788	11900	9774	4023	1729	1578	0	7406	0	10684	0	10230	1891	0	0	0	14352	3075	0	0	688	5561	0	0	0	515	0	5767	12554	16142	11556	0	165	0	0	0	0	0	0	0	0
CBS162.82	Chaetocladium brefeldii	0	7245	0	38269	0	0	0	0	0	0	5241	3910	467	0	1282	0	152	0	0	0	322	0	0	10308	12691	0	0	867	508	0	0	0	0	0	0	5238	0	54	0	0	0	0	0	0	0	0	0	0
CBS162.82	Chaetocladium brefeldii	0	2840	0	19234	0	0	0	4351	4063	0	852	0	4516	0	7490	0	7202	0	3653	0	0	0	1181	14035	648	0	0	72	170	0	0	0	0	0	3972	579	5	9027	0	0	0	0	0	0	0	0	0	0
CBS162.82	Chaetocladium brefeldii	0	15	0	5795	0	0	0	0	0	0	0	0	4696	0	1617	0	2475	0	2345	0	0	0	0	6775	0	0	0	0	0	0	0	0	0	0	0	0	0	3235	0	0	0	0	0	0	0	0	0	0
CBS167.53	Cuninghamella elegans	0	17969	0	71842	0	0	15205	9143	13804	44009	28594	24218	15973	16505	22114	2572	55856	0	24811	44	33624	46097	6485	66083	39035	20374	10060	31900	13750	10039	8267	0	0	4641	51529	52639	55263	56464	14718	28769	0	699	3864	16852	49033	0	19913	8026
CBS167.53	Cuninghamella elegans	0	12730	0	57917	0	0	12268	22755	4927	32741	25690	17479	22467	15482	17982	0	42091	0	30304	0	21551	34096	477	44237	34623	794	1136	33311	10141	0	19399	0	0	2878	39692	43503	40133	39542	11285	0	0	0	0	8627	7316	0	14480	0
CBS167.53	Cuninghamella elegans	0	12679	0	56573	0	0	9747	1457	66	32272	24648	18466	7471	2357	16324	1617	39547	0	28058	0	20578	12744	498	40352	34666	0	0	26515	11762	0	0	12712	0	1640	33539	45471	42508	39597	9892	0	0	0	0	8929	6301	0	13103	0
CBS167.80	Umbelopsis isabellina	0	14210	0	38740	0	9826	0	0	9747	16726	1274	11787	8339	1113	4010	0	19524	0	15407	202	13568	0	484	24789	25625	0	8621	5685	2522	0	9525	3096	9347	2186	17193	21110	21058	20392	1433	0	0	0	0	1139	1094	0	64	3277
CBS167.80	Umbelopsis isabellina	0	8938	0	28287	0	5656	0	0	8339	10348	536	8806	6603	1668	5293	0	15072	0	9779	518	9642	0	972	20060	8794	0	5240	227	990	0	5987	1069	4642	2317	13543	15515	14898	15040	2993	0	0	0	0	785	792	0	1237	1999
CBS167.80	Umbelopsis isabellina	0	11574	0	33513.5	0	7741	0	0	9043	13537	905	10296.5	7471	1390.5	4651.5	0	17298	0	12593	360	11605	0	728	22424.5	17209.5	0	6930.5	2956	1756	0	7756	2082.5	6994.5	2251.5	15368	18312.5	17978	17716	2213	0	0	0	0	962	943	0	650.5	2638
CBS177.46	Mucor plasmaticus	0	2234	0	798	0	0	0	1096	1091	0	987	70	572	0	899	0	430	0	0	0	0	0	0	278	5443	0	0	4084	1060	0	0	0	0	0	0	1216	0	398	0	0	0	0	0	0	0	0	0	0
CBS177.46	Mucor plasmaticus	0	5180	3655	13201	460	6181	0	0	1062	4581	0	3693	2662	0	1096	3111	1520	0	0	0	1300	1596	0	487	278	0	1725	2526	7987	1121	2550	719	4	2875	1530	6379	3469	0	0	6243	483	886	80	0	0	4	4857	5543
CBS177.46	Mucor plasmaticus	0	3707	1827.5	6999.5	230	3090.5	0	548	1076.5	2290.5	493.5	1881.5	1617	0	997.5	1555.5	975	0	0	0	650	798	0	382.5	2860.5	0	862.5	3305	4523.5	560.5	1275	359.5	2	1437.5	765	3797.5	1734.5	199	0	3121.5	241.5	443	40	0	0	2	2428.5	2771.5
CBS178.76	Choanephora cucurbitarum	0	13847	122	41524	0	6908	960	146	19579	3414	29241	11695	336	1163	23290	0	745	0	779	0	8549	37678	11047	2743	40143	0	37367	29840	18435	11677	35265	0	0	0	19243	19809	12053	708	16189	0	116	13932	8	3799	5804	5319	128	13538
CBS178.76	Choanephora cucurbitarum	0	22056	2163	42921	0	6622	2826	0	19128	2699	33006	14762	525	0	23780	364	920	0	937	0	9547	19329	10250	4371	43559	0	38254	29647	19031	15415	39094	0	0	0	16472	21306	13508	877	17987	0	69	18580	0	4483	0	1918	0	16997
CBS178.76	Choanephora cucurbitarum	0	17951.5	1142.5	42222.5	0	6765	1893	73	19353.5	3056.5	31123.5	13228.5	430.5	581.5	23535	182	832.5	0	858	0	9048	28503.5	10648.5	3557	41851	0	37810.5	29743.5	18733	13546	37179.5	0	0	0	17857.5	20557.5	12780.5	792.5	17088	0	92.5	16256	4	4141	2902	3618.5	64	15267.5
CBS185.68	Mucor janssenii	0	11871	0	68189	0	2352	3226	2360	25899	19210	6376	12041	2947	0	6604	0	9363	0	10008	0	10355	1983	590	7444	1857	0	0	3803	92	0	0	0	0	773	14991	20124	4993	6214	815	0	0	0	0	6	2325	0	0	0
CBS185.68	Mucor janssenii	0	7571	0	41674	0	755	1157	5128	17937	5209	3842	5030	3009	0	7672	0	13006	0	14802	0	3109	4	269	7444	155	0	0	253	173	0	0	0	0	151	13113	16465	745	7673	1010	0	0	0	0	0	856	0	0	0
CBS185.68	Mucor janssenii	0	11174	0	37792	0	129	124	603	13652	4476	2960	5924	504	0	6358	0	10954	0	15030	0	1565	82	207	16866	97	0	0	0	292	0	0	0	0	29	7110	14571	753	7148	622	0	0	0	0	0	219	0	0	0
CBS185.77	Mucor amphibiorum	0	9468	44	55543	0	7792	418	0	9713	16691	1964	11492	4876	0	7930	0	4543	0	2325	0	3601	0	0	3724	2298	0	0	0	0	0	78	0	0	0	5965	13266	1325	15	0	0	0	0	0	0	0	0	0	0
CBS185.77	Mucor amphibiorum	0	2635	0	35650	0	1832	0	0	9305	10999	1341	12416	424	0	2838	0	0	0	96	0	6639	10	0	3468	1750	0	0	0	0	0	12	0	0	0	9066	13234	673	0	0	0	0	0	0	0	0	0	0	0
CBS185.77	Mucor amphibiorum	0	6051.5	22	45596.5	0	4812	209	0	9509	13845	1652.5	11954	2650	0	5384	0	2271.5	0	1210.5	0	5120	5	0	3596	2024	0	0	0	0	0	45	0	0	0	7515.5	13250	999	7.5	0	0	0	0	0	0	0	0	0	0
CBS186.68	Mycotypha microspora	0	29192	5711	24104	0	0	0	649	2501	0	3498	665	18583	0	16989	0	166	0	0	0	0	769	0	754	20116	0	0	29974	2751	0	0	0	0	0	0	1412	0	329	5	0	0	0	0	3548	0	0	0	0
CBS186.68	Mycotypha microspora	0	9861	0	9512	0	0	0	0	0	0	5496	0	36	0	5	0	0	0	929	0	0	0	0	800	13593	0	16	12068	10443	0	0	0	0	0	0	0	0	0	67	0	0	0	0	0	0	0	0	0
CBS186.68	Mycotypha microspora	0	19526.5	2855.5	16808	0	0	0	324.5	1250.5	0	4497	332.5	9309.5	0	8497	0	83	0	464.5	0	0	384.5	0	777	16854.5	0	8	21021	6597	0	0	0	0	0	0	706	0	164.5	36	0	0	0	0	1774	0	0	0	0
CBS190.32	Gilbertella persicaria	0	12083	7143	53868	930	0	0	2304	3402	4653	12102	25609	8055	0	8571	1	17744	0	34483	4624	19236	0	0	18522	42843	0	0	6617	2020	0	3833	0	0	0	3131	10430	35	22958	0	0	0	0	0	11698	0	0	0	0
CBS190.32	Gilbertella persicaria	0	8686	130	27577	0	0	0	168	1211	2	4929	14795	0	0	1626	0	7635	0	14584	0	6449	0	0	12032	30726	0	0	33	0	0	0	0	0	0	0	2712	0	10743	0	0	0	0	0	751	0	0	0	0
CBS190.32	Gilbertella persicaria	0	4053	17	22736	0	0	0	0	0	0	4091	9513	3169	0	1605	0	7889	0	6580	0	2254	0	0	9879	0	0	0	0	0	0	0	0	0	0	0	1269	0	8905	0	0	0	0	0	0	0	0	0	0
CBS205.77	Radiomyces embreii	0	5440	0	0	0	0	0	2336	3576	0	0	0	10759	0	3968	0	0	0	0	0	0	0	0	3705	0	0	0	8	0	0	0	0	0	0	0	0	0	0	0	0	0	0	0	0	0	0	0	0
CBS205.77	Radiomyces embreii	0	9189	0	20866	0	0	0	13994	11262	0	705	0	2307	0	6242	0	3231	0	0	0	0	0	4188	5940	11418	0	0	871	182	0	0	0	0	0	0	851	10	3311	0	0	0	0	0	0	0	0	0	0
CBS205.77	Radiomyces embreii	0	4601	0	1895	0	0	0	6106	5492	0	66	0	8529	0	1353	0	245	0	0	0	0	0	990	2267	142	2631	0	0	196	0	0	0	0	0	0	0	477	507	0	2642	0	0	0	0	0	0	0	0
CBS209.77A	Rhizomucor miehei	0	1608	0	7910	0	4032	1772	0	0	753	0	4711	4914	1114	1	0	4922	0	0	0	506	0	0	4584	3702	1600	2003	1666	0	0	0	0	30	0	0	16	1652	0	0	233	0	0	0	0	0	0	0	0
CBS209.77A	Rhizomucor miehei	0	65	0	12	0	0	0	0	0	0	0	0	756	0	0	0	0	0	0	0	0	0	0	4584	0	0	0	0	0	0	0	0	0	0	0	0	0	0	0	0	0	0	0	0	0	0	0	0
CBS209.77A	Rhizomucor miehei	0	29	0	36830	0	0	0	0	0	11615	4256	16391	0	1715	6394	0	14607	0	6091	0	13083	0	0	25093	0	0	0	0	0	0	0	1691	4833	0	67	1596	19922	19643	24	5022	4796	1929	0	3010	0	0	2	0
CBS212.32	Umbelopsis vinacea	0	12366	813	57031	1383	295	0	2751	12958	24489	9585	24871	7293	509	9797	0	16008	0	25863	4123	14720	8223	111	18333	5777	0	17641	9731	1036	0	6641	10988	5953	1881	22178	19069	36512	16390	36643	980	0	8891	0	9972	2492	0	3606	3241
CBS212.32	Umbelopsis vinacea	0	10721	0	41451	0	5800	0	29	24279	29380	9421	27231	114	318	8287	0	25598	0	24358	2532	23777	3242	1185	26834	0	0	17978	3827	2656	0	14729	26261	24835	12574	22096	31722	30395	31219	25784	19046	6502	28661	0	13351	20475	0	13325	0
CBS212.32	Umbelopsis vinacea	0	3170	0	28532	0	4533	0	2257	17265	19691	7614	22687	4742	0	6270	0	21489	0	20567	1610	20517	6996	2085	23464	5645	0	11895	7753	1109	0	13642	18315	20696	8783	20003	25962	21950	21750	19517	8972	1759	17499	0	4686	13897	0	2251	3250
CBS216.58	Gongronella butleri	0	12038	0	64737	0	41556	21466	3474	27359	45118	17664	27663	9472	0	11305	0	49699	0	42145	2292	21124	0	0	50384	26872	0	0	40239	11885	0	0	41621	41820	18	30829	39086	49874	46280	2520	0	0	31447	0	6051	583	0	5911	0
CBS216.58	Gongronella butleri	0	7963	0	43507	0	26501	8793	1729	15027	27715	11381	20940	51	0	7079	0	32417	0	29619	855	11692	0	0	37273	15577	0	28	24385	5608	0	0	24912	26800	0	22561	27759	33890	30333	865	0	0	14483	0	4107	18	0	3857	0
CBS216.58	Gongronella butleri	0	7012	0	51930	0	28797	14375	3082	22232	30842	13834	26006	0	0	21220	0	32159	224	26738	0	15172	0	300	35965	25147	0	0	38783	9474	0	0	27745	29203	862	23428	30575	37504	32518	6644	0	0	24011	0	6845	1396	0	13134	0
CBS216.58	Gongronella butleri	0	6181	0	51019	0	28697	17362	4896	24080	29631	15199	21762	0	7514	29325	1062	37405	0	28553	3261	16040	750	1396	38016	32300	0	0	44573	11050	0	0	29964	33287	3303	33681	31204	39044	34076	7243	198	0	22405	13746	6967	2760	344	11661	1621
CBS222.81	Mucor racemosus	0	13927	2575	61317	0	639	0	406	18200	26014	12576	14555	4535	0	12367	0	22126	0	16947	0	11133	24140	52	11627	10401	0	0	8427	5003	0	2145	0	0	1264	15783	21304	0	17563	10814	0	0	0	0	0	1672	0	67	0
CBS222.81	Mucor racemosus	0	14327	0	51723	0	0	113	4392	14042	17859	11512	12826	0	0	7039	0	11900	0	19273	0	7574	14622	211	12751	8202	0	0	4086	7977	0	0	0	0	0	13394	17162	0	4054	8640	0	0	0	0	0	28	0	56	0
CBS222.81	Mucor racemosus	0	9661	2348	40020	0	0	0	0	6168	12648	4679	7220	346	0	10058	406	8417	0	5115	1115	11898	11763	0	4463	10352	0	0	9181	3599	0	1748	0	0	366	6722	10443	0	5271	3584	0	0	0	0	0	105	0	0	0
CBS226.32	Mucor plumbeus	0	8092	1197	43416	0	0	0	0	2403	11038	4510	9706	428	0	2237	0	8159	0	414	0	7754	0	0	1512	2307	0	0	366	0	0	581	0	0	0	3706	8751	2646	1574	996	0	0	0	0	0	983	0	0	0
CBS226.32	Mucor plumbeus	0	5550	705	28243	209	0	0	232	1568	8296	4477	8090	0	0	1591	0	4217	0	701	0	3238	0	0	3624	1983	0	0	243	0	0	494	0	0	18	2238	6197	0	2616	830	0	0	0	0	0	168	6688	0	0
CBS226.32	Mucor plumbeus	0	6821	951	35829.5	104.5	0	0	116	1985.5	9667	4493.5	8898	214	0	1914	0	6188	0	557.5	0	5496	0	0	2568	2145	0	0	304.5	0	0	537.5	0	0	9	2972	7474	1323	2095	913	0	0	0	0	0	575.5	3344	0	0
CBS236.35	Mucor lusitanicus	0	7550	0	59526	0	653	24	142	10259	13511	0	7435	11291	0	10389	0	8204	0	8885	0	5895	642	0	7111	374	0	0	0	962	0	0	0	0	0	7427	9638	1	7034	0	0	0	0	0	0	0	0	0	0
CBS236.35	Mucor lusitanicus	0	7040	447	38163	0	780	6	794	7156	9575	5247	8417	4858	1021	9113	0	4159	0	5351	0	5100	1990	0	7111	2265	0	0	479	986	0	604	0	0	0	11602	12351	391	4280	0	0	0	0	0	0	0	0	0	0
CBS236.35	Mucor lusitanicus	0	7295	223.5	48844.5	0	716.5	15	468	8707.5	11543	2623.5	7926	8074.5	510.5	9751	0	6181.5	0	7118	0	5497.5	1316	0	7111	1319.5	0	0	239.5	974	0	302	0	0	0	9514.5	10994.5	196	5657	0	0	0	0	0	0	0	0	0	0
CBS242.35	Mucor hiemalis	0	8051	0	62484	0	0	7718	0	91	0	4918	17754	3862	0	2884	0	16118	0	20526	0	5296	0	60	15452	10318	0	0	9041	4399	0	0	0	0	0	124	10753	0	19078	0	0	0	0	0	368	0	0	0	0
CBS242.35	Mucor hiemalis	0	5115	0	41790	62	0	8956	592	680	21	2965	10051	241	0	2845	30	9726	0	10173	0	2753	4401	0	12473	9525	0	370	5518	1733	0	30	0	0	0	263	7336	0	13440	0	0	0	0	0	6	0	0	0	0
CBS242.35	Mucor hiemalis	0	6583	0	52137	31	0	8337	296	385.5	10.5	3941.5	13902.5	2051.5	0	2864.5	15	12922	0	15349.5	0	4024.5	2200.5	30	13962.5	9921.5	0	185	7279.5	3066	0	15	0	0	0	193.5	9044.5	0	16259	0	0	0	0	0	187	0	0	0	0
CBS243.67	Mucor jansenii	0	6478	0	63548	0	161	4904	2205	27751	22120	9642	16285	15712	0	9167	0	14999	0	11155	0	16252	1417	0	13233	1895	0	0	562	537	0	0	0	0	398	22481	28026	3223	7620	557	0	0	0	0	1616	1358	0	0	0
CBS243.67	Mucor jansenii	0	12174	0	51497	0	87	611	1401	17422	16500	6961	12302	0	0	4155	0	14167	0	15382	0	10230	0	0	9646	327	0	0	3	0	0	0	0	0	0	12593	31922	164	9247	0	0	0	0	0	0	35	0	0	0
CBS243.67	Mucor jansenii	0	1016	0	35596	0	0	242	0	7528	5004	3593	4720	1435	0	865	0	8931	0	7312	0	4049	0	0	7044	0	0	0	0	0	0	0	0	0	0	12524	13443	0	6990	0	0	0	0	0	0	0	0	0	0
CBS244.58	Mucor aligarensis	0	9538	0	67563	0	1233	4298	1627	33145	30070	9654	22863	188	0	5913	0	28488	0	24882	0	14561	4500	2744	38318	8178	0	10059	7	0	0	0	0	0	403	17820	20876	5930	32101	2150	0	0	0	0	0	256	0	0	0
CBS244.58	Mucor aligarensis	0	1191	1147	12085	0	0	0	0	0	1110	0	279	0	0	0	71	2677	0	150	0	0	0	0	4783	0	0	6	0	8	0	0	0	0	0	314	0	112	2029	0	0	0	0	0	0	0	0	0	0
CBS244.58	Mucor aligarensis	0	84	0	0	0	0	0	0	0	0	3908	0	0	0	2201	0	0	0	0	0	0	0	0	38318	8084	0	0	0	0	0	0	0	0	6910	0	0	0	0	0	0	0	0	0	0	0	4781	0	0
CBS256.85	Mucor piriformis	0	3609	0	9058	0	0	0	971	635	0	1534	6525	9458	18	7264	0	5611	0	5226	0	704	0	0	19773	0	0	0	15	0	0	0	0	0	0	0	3052	459	14040	0	0	0	0	0	128	0	0	0	0
CBS256.85	Mucor piriformis	0	6648	0	17674	0	0	0	0	0	0	145	0	376	0	406	0	7224	0	10022	0	12	0	0	10302	0	0	0	0	0	0	0	0	0	0	0	150	0	7249	0	0	0	0	0	0	0	0	0	0
CBS256.85	Mucor piriformis	0	0	0	19566	0	0	0	664	1931	0	46	1349	1493	0	1578	0	6681	0	5026	0	88	0	0	9300	0	0	0	0	0	0	0	0	0	0	0	0	0	8741	0	0	0	0	0	0	0	0	0	0
CBS259.68	Helicostylum pulchrum	0	19479	14052	56999	1884	8700	0	0	14438	27269	11624	8899	4118	0	5205	1522	11837	0	8079	0	4386	4689	0	4821	25029	0	0	17750	504	0	0	0	0	675	4586	14571	34671	4127	13875	0	0	0	0	405	1410	0	7223	0
CBS259.68	Helicostylum pulchrum	0	105	373	22783	0	0	0	0	410	6097	0	0	0	0	0	55	0	0	0	0	0	0	0	4821	3679	0	2125	1920	0	0	0	0	0	0	0	0	2827	0	0	0	0	0	0	0	0	0	0	0
CBS259.68	Helicostylum pulchrum	0	9792	7212.5	39891	942	4350	0	0	7424	16683	5812	4449.5	2059	0	2602.5	788.5	5918.5	0	4039.5	0	2193	2344.5	0	4821	14354	0	1062.5	9835	252	0	0	0	0	337.5	2293	7285.5	18749	2063.5	6937.5	0	0	0	0	202.5	705	0	3611.5	0
CBS290.86	Fennellomyces heterothallicus	0	9009	15975	51852	0	11113	788	1814	20029	14119	8741	19907	8855	3092	15454	5430	22144	0	13427	8274	2822	13505	4348	36837	29786	0	18115	10669	6229	0	29704	11275	15935	1938	16075	23551	14753	23218	15410	6622	218	59	1142	21098	656	12868	8978	4905
CBS290.86	Fennellomyces heterothallicus	0	5705	0	44295	0	4456	1846	9111	16759	8655	20354	4291	1206	130	8590	356	11231	0	5247	0	681	15106	37	18462	16024	0	7680	9849	5080	463	12469	1187	5010	2464	6728	10180	16256	11110	5973	4180	1227	0	0	6555	0	87	4337	2462
CBS290.86	Fennellomyces heterothallicus	0	3379	0	28265	0	0	0	223	6584	2796	3350	275	3809	32	4857	0	3898	0	2021	0	0	1779	0	7965	10853	0	0	3922	2134	0	0	0	1388	0	2027	4126	4973	2521	0	555	0	0	0	0	0	0	0	0
CBS293.66	Mucor ctenidius	0	36614	0	43074	0	2224	6917	0	5127	8573	20463	7055	6	30	29874	0	10553	0	6997	0	6839	2588	0	18459	24835	0	0	9355	12048	0	0	0	0	0	4373	8939	226	15144	1117	0	0	0	0	1059	0	0	0	0
CBS293.66	Mucor ctenidius	0	13941	108	43154	0	1678	7923	0	6918	6617	19160	12331	455	10611	29364	22	14632	0	11946	0	11075	12337	948	27062	16951	0	0	8845	12871	0	0	0	0	0	8291	10521	7509	19850	1208	0	0	0	1	3089	0	59	0	260
CBS293.66	Mucor ctenidius	0	20720	0	43278	0	2731	7311	0	5494	9958	18572	14688	0	4643	30565	20	14504	0	12182	0	9547	3104	0	25404	19814	0	0	3411	15382	0	1423	0	0	0	5634	9412	6232	17808	2033	0	0	0	0	2776	0	106	0	0
CBS296.35	Mucor mucedo	0	13389	7486	38696	12043	10168	8682	9301	19870	20981	25957	17066	0	3516	30201	12854	16844	11568	12565	0	15649	42129	9512	8804	12693	9726	38265	34913	19227	14890	36833	8683	2668	2099	22918	16364	21525	7192	9562	3712	1099	988	544	525	884	11215	202	15682
CBS296.35	Mucor mucedo	0	16237	7342	38943	12079	7214	5706	1483	14952	18032	12888	19183	0	319	22499	8702	13293	3288	7904	0	11582	17307	2274	4247	22974	4578	33519	27233	15379	5810	30592	2219	909	1918	14412	19079	12959	5938	8983	0	175	0	0	8198	424	6252	65	10840
CBS296.35	Mucor mucedo	0	6781	2155	35476	5621	3682	1718	2000	10822	14036	10141	17203	375	16968	19093	8956	9397	1678	8957	0	10755	36124	1571	14822	8258	3396	33899	25515	10771	2450	28406	814	412	2625	14766	16456	8407	6822	3441	809	160	316	159	4305	82	3107	1902	5912
CBS308.87	Rhizopus microsporus	0	4267	0	24855	0	8990	0	231	2030	16217	4173	8011	0	171	3411	0	10600	0	8359	0	5215	1722	0	13239	212	0	0	71	70	0	0	0	0	0	8384	8382	10935	11726	0	0	0	0	0	927	0	0	0	0
CBS308.87	Rhizopus microsporus	0	0	0	11405	0	2057	0	0	0	3904	0	980	0	0	0	0	0	0	0	0	0	0	0	13239	0	0	0	354	0	0	0	0	0	0	0	0	3362	0	0	0	0	0	0	0	0	0	0	0
CBS308.87	Rhizopus microsporus	0	15721	0	59533	113	27600	2380	12760	15170	44498	24367	27820	0	1468	23051	2256	32696	1451	28151	1	23738	3176	10146	41689	26926	1433	0	16274	11913	0	58	4902	0	0	31978	36900	31255	38396	46	2616	2169	0	0	14162	0	170	7463	0
CBS318.52	Backusella recurva	0	13125	677	50572	0	0	618	0	10915	107	12508	13435	0	0	13780	0	13441	0	16572	542	5348	81	2704	16264	5542	0	0	11176	1159	0	0	0	0	902	15763	23500	0	4935	5539	0	0	0	0	0	834	0	0	0
CBS318.52	Backusella recurva	0	9531	2491	52926	1319	0	851	34	13951	0	12046	11638	49	0	16160	574	9172	0	13032	1755	7040	1456	3179	17455	4681	0	0	13378	1171	0	0	0	0	1355	16225	23254	0	7927	7599	0	0	0	0	130	1280	0	0	0
CBS318.52	Backusella recurva	0	1379	0	42430	0	0	66	84	8416	0	9666	9346	20	0	2775	0	10732	0	18217	113	2518	0	93	14785	4078	0	0	3310	69	0	0	0	0	0	18331	25327	0	5121	1556	0	0	0	0	0	0	0	0	0
CBS338.72	Actinomucor elegans	0	14262	4240	46581	4144	4493	215	0	3666	4513	6984	3433	364	0	13794	5359	6704	0	6032	0	1380	1516	906	6325	32238	0	0	21833	6236	0	1777	0	0	0	1491	5305	23213	7073	809	0	0	0	0	565	676	0	1216	0
CBS338.72	Actinomucor elegans	0	10216	5536	50187	6788	7572	2860	4348	9969	5645	12681	3953	527	438	19093	12237	10804	1863	8753	0	3984	10125	4828	10715	31378	1219	0	32239	12436	1804	5609	0	0	547	6846	9084	4634	12644	2748	1330	971	16	926	1941	2646	1969	3686	1176
CBS338.73	Actinomucor elegans	0	12239	4888	48384	5466	6032.5	1537.5	2174	6817.5	5079	9832.5	3693	445.5	219	16443.5	8798	8754	931.5	7392.5	0	2682	5820.5	2867	8520	31808	609.5	0	27036	9336	902	3693	0	0	273.5	4168.5	7194.5	13923.5	9858.5	1778.5	665	485.5	8	463	1253	1661	984.5	2451	588
CBS346.97	Absidia fusca	0	5603	15002	35912	0	0	0	0	0	3350	6028	5108	0	8885	17622	0	20596	0	6576	0	854	0	0	21295	11770	0	0	21532	3438	0	0	0	0	0	3061	8471	12570	10591	0	0	0	0	0	0	0	0	3399	0
CBS346.97	Absidia fusca	0	4561	20559	20211	0	0	0	653	0	3324	9824	4498	144	1955	21900	0	14433	0	9951	0	2211	18995	6	23583	44327	0	0	25413	5471	0	0	0	0	0	6317	9823	16983	14993	0	0	0	0	0	0	0	0	4619	0
CBS346.97	Absidia fusca	0	4294	24905	39922	0	19666	0	3647	206	18929	9153	5644	2133	2854	18440	0	19295	32	12047	0	3918	0	885	26034	13718	0	0	27121	4875	634	0	1170	0	0	22658	12785	20048	21081	121	0	0	0	0	0	0	0	6027	128
CBS366.70	Mucor circinelloides	0	10418	0	47936	0	320	0	0	14373	2449	1696	11579	0	0	16321	0	13951	0	18552	0	6615	676	264	16583	1211	0	0	480	11	0	1222	0	0	0	11351	14844	0	12174	0	0	0	0	0	0	0	0	0	0
CBS366.70	Mucor circinelloides	0	6283	0	46213	0	346	11	474	16175	2085	4346	10043	0	397	17724	0	16077	0	28724	0	7812	5121	1462	19221	1101	0	0	0	636	0	2133	0	0	0	13864	15177	0	18404	53	0	0	0	0	987	0	0	0	0
CBS366.70	Mucor circinelloides	0	8350.5	0	47074.5	0	333	5.5	237	15274	2267	3021	10811	0	198.5	17022.5	0	15014	0	23638	0	7213.5	2898.5	863	17902	1156	0	0	240	323.5	0	1677.5	0	0	0	12607.5	15010.5	0	15289	26.5	0	0	0	0	493.5	0	0	0	0
CBS372.95	Cunnighamella berthalotiae	0	8909	868	61465	842	0	10066	2008	0	39303	36001	45210	10939	6915	35592	5165	42348	1179	34383	0	39847	13609	605	41283	44460	0	0	47413	21150	0	0	0	0	14184	37610	43847	42295	43325	18990	0	0	0	66	27721	18223	11	27012	164
CBS372.95	Cunnighamella berthalotiae	0	8345	697	63878	879	0	13782	5956	698	36744	34639	44089	7200	8244	38842	5653	45908	0	28269	0	39737	27956	871	45131	40171	0	0	50491	22255	11	0	0	0	15535	41080	43944	44016	44569	19665	0	0	0	572	26844	17902	8	28390	0
CBS372.95	Cunnighamella berthalotiae	0	8627	782.5	62671.5	860.5	0	11924	3982	349	38023.5	35320	44649.5	9069.5	7579.5	37217	5409	44128	589.5	31326	0	39792	20782.5	738	43207	42315.5	0	0	48952	21702.5	5.5	0	0	0	14859.5	39345	43895.5	43155.5	43947	19327.5	0	0	0	319	27282.5	18062.5	9.5	27701	82
CBS396.71C	Pilaira anomala	0	4350	0	0	0	0	0	0	0	0	4161	28	0	0	6666	0	0	0	0	0	0	0	0	15	351	0	0	0	0	0	0	0	0	0	0	0	0	0	0	0	0	0	0	0	0	0	0	0
CBS396.71C	Pilaira anomala	0	0	0	0	0	0	0	0	0	0	3136	0	0	576	6330	0	5160	0	0	0	0	0	0	30	0	0	0	0	0	0	0	0	0	0	0	0	0	0	0	0	0	0	0	0	0	0	0	0
CBS396.71C	Pilaira anomala	0	0	0	0	0	0	0	0	0	0	185	0	0	1911	3408	0	0	0	0	0	0	0	0	22	0	0	0	0	0	0	0	0	0	0	0	0	0	0	0	0	0	0	0	0	0	0	0	0
CBS422.71	Mucor indicus	0	7787	8691	50547	10723	712	0	8566	32956	20237	24741	27680	0	301	16535	12263	21956	0	26385	1288	25803	18196	1199	20634	36559	0	0	24607	2241	0	14182	0	0	6505	25664	31276	0	18173	6014	0	0	0	0	3799	5985	0	0	0
CBS422.71	Mucor indicus	0	9538	6673	51850	10453	9631	1087	3286	28734	22826	25675	27773	0	2797	20639	8915	21100	0	27887	915	30474	44387	1081	26004	26351	0	0	25349	4025	0	23415	0	0	10438	32009	36175	0	19984	9071	0	0	0	0	219	9986	0	0	0
CBS422.71	Mucor indicus	0	8662.5	7682	51198.5	10588	5171.5	543.5	5926	30845	21531.5	25208	27726.5	0	1549	18587	10589	21528	0	27136	1101.5	28138.5	31291.5	1140	23319	31455	0	0	24978	3133	0	18798.5	0	0	8471.5	28836.5	33725.5	0	19078.5	7542.5	0	0	0	0	2009	7985.5	0	0	0
CBS425.78	Rhizomucor pusillus	0	28	0	47420	0	0	1973	0	9424	24340	13176	24669	0	0	12763	0	22163	0	28568	0	19524	0	0	29932	0	0	0	5605	165	0	0	7398	15093	8	15234	17299	29653	26569	0	79	0	12955	0	4726	584	0	28	0
CBS425.78	Rhizomucor pusillus	0	860	0	50238	0	137	7199	5	16284	25685	15917	26103	0	1809	18491	0	28828	0	33208	0	25306	0	0	33238	4318	0	0	11195	3477	0	0	16758	19951	2185	23959	22600	33374	31720	0	4198	17054	18201	0	9502	3043	0	1680	0
CBS425.78	Rhizomucor pusillus	0	444	0	48829	0	68.5	4586	2.5	12854	25012.5	14546.5	25386	0	904.5	15627	0	25495.5	0	30888	0	22415	0	0	31585	2159	0	0	8400	1821	0	0	12078	17522	1096.5	19596.5	19949.5	31513.5	29144.5	0	2138.5	8527	15578	0	7114	1813.5	0	854	0
CBS439.76	Dichotomocladium robustum	0	5520	0	731	0	0	0	0	0	0	0	77	0	0	5395	0	6	0	0	0	2	0	0	1852	271	0	0	0	0	0	0	0	0	0	0	2	0	648	0	10	0	0	0	0	0	0	0	6360
CBS439.76	Dichotomocladium robustum	0	4073	78	32677	0	0	2297	22	116	0	6339	4582	114	941	6858	0	9179	0	10523	0	0	0	531	1319	8866	0	0	0	0	0	0	0	0	299	0	15115	0	15559	2286	0	0	0	0	0	0	0	0	0
CBS439.76	Dichotomocladium robustum	0	12020	0	27895	0	0	294	565	0	0	16188	4913	3320	25492	22845	0	236	0	560	0	2756	0	8	10827	2396	0	0	1641	2670	0	4449	0	0	0	2682	5692	0	2043	0	0	12178	0	0	572	0	0	0	2045
CBS444.65	Mucor moelleri	0	3306	146	43322	0	0	452	0	1074	30043	7310	24796	0	29	19014	1620	22971	381	31082	0	21537	7938	86	20638	8239	0	0	8305	3752	0	27191	0	0	2248	20018	25324	26411	21203	6196	0	0	0	0	10451	1572	13	0	0
CBS444.65	Mucor moelleri	0	5204	42	47059	76	261	8506	2679	5581	31106	11965	28274	0	3428	22749	996	28780	0	33064	0	28267	23433	1948	24723	4520	0	0	11931	7478	0	27890	0	0	4736	28328	30958	30943	26004	8878	0	99	39	28	14372	2677	702	0	54
CBS444.65	Mucor moelleri	0	9280	1	44158	0	0	4496	869	3538	32413	10235	30437	0	0	16374	57	24840	0	29160	0	26837	10530	420	26414	8185	0	0	6156	5935	0	24942	0	0	3687	22488	27467	30105	24824	6093	0	0	0	0	11950	908	0	0	69
CBS446.78	Thermomucor indicae-seudaticae	0	14819	0	29550	0	4546	0	443	7270	33171	0	47051	0	4337	35067	0	38092	0	14883	0	37375	4178	0	45311	7273	0	0	9236	23615	0	0	24806	25965	12538	39408	42683	49724	40978	22494	33625	20165	16874	0	27920	31776	0	28885	0
CBS446.78	Thermomucor indicae-seudaticae	0	13718	0	24525	0	0	0	0	484	28250	0	42040	321	7290	29871	0	31406	0	6400	0	28219	0	0	38240	4544	0	0	2751	17753	0	0	14915	18752	3505	28466	37786	41240	35264	15623	28241	13944	12266	0	22391	25139	0	19696	167
CBS446.78	Thermomucor indicae-seudaticae	0	21372	0	28477	0	0	0	1331	6924	32916	0	47393	122	2588	35761	0	35683	0	12372	0	36290	5138	968	45890	8657	0	0	9439	23484	0	0	24608	25889	15932	39973	43766	45020	41354	22614	33335	18768	18162	0	29015	33270	0	29387	0
CBS496.71	Pilaira moreaui	0	3908	0	31376	0	0	0	0	1014	0	7072	3219	389	0	13691	0	103	0	4961	0	0	0	0	3312	2076	0	0	1000	0	0	0	0	0	0	0	0	0	1458	0	0	0	0	0	0	0	0	0	0
CBS496.71	Pilaira moreaui	0	3260	0	34427	0	0	0	0	3420	0	6677	1629	1176	982	12483	0	1141	0	1331	0	9	0	0	3312	2008	0	0	0	0	0	0	0	0	0	650	0	0	1667	0	0	0	0	0	0	0	0	0	0
CBS496.71	Pilaira moreaui	0	15625	0	36632	0	0	0	0	2239	0	4709	1959	1022	4716	14911	0	14315	0	0	0	188	428	1850	2693	2227	0	0	0	0	0	0	0	0	0	0	0	0	1487	0	0	0	0	0	0	389	0	0	0
CBS515.94	Rhisopus arrhizus	0	11503	0	61127	0	14500	1263	1642	11725	27276	31990	50308	86	0	12002	0	31351	0	25866	10828	36015	45	0	33870	8838	0	0	34713	12605	0	0	0	0	0	34472	41998	0	31053	0	0	0	0	0	19817	0	0	0	0
CBS515.94	Rhisopus arrhizus	0	19059	1726	53129	8	7609	518	10212	11586	17647	33819	42609	6249	0	28913	0	20447	8	16398	1849	29908	7725	341	31939	10093	0	0	31500	19471	0	2707	0	0	0	31556	41318	9230	27088	282	687	122	0	0	22061	0	12	274	634
CBS515.94	Rhisopus arrhizus	0	11823	0	44026	0	4652	24	3307	8337	14464	25189	36213	1131	659	19121	46	17307	0	11914	323	22620	4370	0	21014	5996	0	9386	24141	16089	1159	5058	5362	381	0	24986	31639	3183	22031	0	0	0	0	0	12683	2	0	797	754
CBS564.66	Backusella variabilis	0	8786	527	44392	641	8242	5756	244	14541	15149	18070	24243	0	6258	21609	8185	20109	0	13884	882	13136	8531	1918	18655	19517	0	27818	19480	5775	7489	28066	1016	0	4292	14158	21021	21412	13300	4366	3893	0	0	0	18240	11637	232	10383	16192
CBS564.66	Backusella variabilis	0	8133	5362	46205	4008	6379	5911	2999	8645	9271	15183	6092	23	1027	18473	5997	14858	0	5985	0	4517	7095	2869	13181	23161	10505	0	23834	7508	0	212	0	8902	0	7740	8797	6459	7704	0	323	0	0	0	6728	4411	11	0	0
CBS564.66	Backusella variabilis	0	4588	2399	44364	1848	4039	1538	819	6022	7806	10386	3361	11232	0	16933	3594	12820	0	3105	0	3634	3763	675	10931	21978	0	0	19592	4886	0	0	0	0	0	5448	7015	9762	8221	0	0	0	0	0	2089	1454	0	0	0
CBS567.70A	Mucor luteus	0	9105	0	43792	112	4485	5181	3478	8231	29987	4345	8772	4339	0	8883	0	26513	0	30704	0	4282	5797	469	26317	20894	0	0	3665	3181	0	0	0	0	0	9892	13250	0	28745	1077	0	0	0	0	0	61	0	0	0
CBS567.70A	Mucor luteus	0	4921	0	23794	0	432	0	1805	3391	11504	4154	7387	4097	0	7772	0	17053	0	17974	0	2791	1600	309	22336	7177	0	0	3595	3460	0	0	0	0	0	6666	9754	0	19025	1044	0	0	0	0	287	36	23	0	0
CBS567.70A	Mucor luteus	0	7013	0	33793	56	2458.5	2590.5	2641.5	5811	20745.5	4249.5	8079.5	4218	0	8327.5	0	21783	0	24339	0	3536.5	3698.5	389	24326.5	14035.5	0	0	3630	3320.5	0	0	0	0	0	8279	11502	0	23885	1060.5	0	0	0	0	143.5	48.5	11.5	0	0
CBS599.78	Mucor saturninus	0	8198	0	0	0	0	0	0	1255	0	958	0	239	1272	6185	0	0	0	0	0	0	0	0	4174	0	0	0	0	0	0	0	0	0	0	0	0	0	0	0	0	0	0	0	0	0	0	0	0
CBS599.78	Mucor saturninus	0	16856	0	6476	0	177	0	1117	1343	1457	421	2598	1150	11498	17240	0	8	0	1286	0	0	0	0	4174	7784	0	0	4973	0	0	0	0	0	0	0	1155	0	93	0	0	0	0	0	0	0	0	0	1130
CBS599.78	Mucor saturninus	0	277	0	6639	0	0	0	33	17	8	0	4	0	0	0	0	0	0	1203	0	0	0	0	4174	0	0	0	10	0	0	0	0	0	0	0	0	0	0	0	0	0	0	0	0	0	0	0	0
CBS634.74	Mucor plumbeus	0	7034	0	17388	0	0	0	0	621	12	283	1340	3	0	8932	0	0	0	0	0	110	0	0	6436	0	0	0	0	344	0	0	0	0	11	0	28	0	0	0	0	0	0	0	0	0	0	0	0
CBS634.74	Mucor plumbeus	0	6220	0	19239	0	0	0	100	1276	0	988	3161	2814	20	9275	0	52	0	0	0	425	6	0	1608	1286	0	0	3	434	0	0	0	0	154	276	1027	0	0	0	0	0	0	0	0	4	0	0	0
CBS634.74	Mucor plumbeus	0	6627	0	18313.5	0	0	0	50	948.5	6	635.5	2250.5	1408.5	10	9103.5	0	26	0	0	0	267.5	3	0	4022	643	0	0	1.5	389	0	0	0	0	82.5	138	527.5	0	0	0	0	0	0	0	0	2	0	0	0
CBS658.93	Apophysomyces variabilis	0	6731	206	50218	0	0	0	0	11328	5607	3720	7719	1052	0	12983	0	14222	0	20136	0	2844	2843	74	12554	0	0	0	0	1813	0	5852	0	0	0	4108	8690	0	11726	55	0	0	0	0	0	0	0	0	0
CBS658.93	Apophysomyces variabilis	0	8198	0	0	0	0	0	0	1255	0	958	0	239	1272	6185	0	0	0	0	0	0	0	0	12554	0	0	0	0	0	0	0	0	0	0	0	0	0	0	0	0	0	0	0	0	0	0	0	0
CBS658.93	Apophysomyces variabilis	0	6315	433	52442	7	42	849	1209	13213	5424	5701	9310	1786	4030	15808	28	17757	0	21832	0	5650	6754	1584	12141	0	0	0	0	3153	0	8468	0	0	21	7851	11539	98	14925	1010	0	0	0	0	67	889	0	0	0
CBS661.86	Protomycocladus faisalabadensis	0	25944	0	46307	0	0	5144	0	0	0	38054	11904	24086	1718	31679	222	2813	92	2230	0	7268	238	0	22535	22861	0	0	17739	7317	0	1233	0	17025	0	7687	13834	0	13918	0	0	0	0	0	2989	0	0	0	0
CBS661.86	Protomycocladus faisalabadensis	0	17521	1446	42616	0	0	5959	61	64	0	42763	8143	45	144	31950	3700	3693	0	2437	0	6642	0	0	22481	24418	0	0	26063	7748	0	0	0	0	0	7589	16163	0	13140	0	0	0	0	0	2212	0	0	0	0
CBS661.86	Protomycocladus faisalabadensis	0	13986	0	26235	0	0	32	0	0	0	12726	3145	1139	13091	14350	0	0	0	0	0	24	0	0	5291	27573	0	0	1620	384	0	0	0	0	0	64	2346	0	821	0	0	0	0	0	0	0	0	0	0
CBS697.76	Ellisomyces variabilis	0	16652	3696	44105	3494	409	0	0	7616	6771	9381	8488	2842	931	10558	3821	3149	0	1471	0	3828	5814	636	8861	10660	0	0	9364	1159	30422	684	0	0	0	1265	6181	49	2964	0	0	0	0	0	0	0	0	0	0
CBS697.76	Ellisomyces variabilis	0	6648	8938	39351	8678	27	0	0	8848	5921	6822	7501	12101	0	8773	7637	3326	0	3224	0	4407	8619	0	9782	37451	56	0	19112	558	0	2294	0	0	0	0	2762	2344	5051	0	0	0	0	0	0	0	0	0	0
CBS697.76	Ellisomyces variabilis	0	736	0	39135	255	0	0	11	6449	1966	4579	2663	2126	2754	8943	775	1982	0	1970	0	1860	12447	0	9782	5913	0	0	7380	0	0	450	0	0	0	669	3608	72	1444	0	0	0	0	0	0	0	0	0	0
CBS874.69	Thamnostylum lucknowense	0	7771	0	26696	0	0	0	0	1621	2792	873	3903	0	216	12924	0	13844	0	0	0	0	0	0	23250	8209	3352	1432	25734	489	0	0	0	0	0	629	5568	2486	3668	0	0	0	0	0	0	0	0	0	0
CBS874.69	Thamnostylum lucknowense	0	12138	0	42452	0	3167	1271	2966	13054	7205	27065	6755	242	918	18016	3036	9349	0	6104	0	2956	0	4	14466	23881	0	0	26903	4864	1280	0	2501	3227	116	7458	10201	10674	8973	0	2656	1493	0	0	0	0	0	0	21
CBS874.69	Thamnostylum lucknowense	0	6664	45	33625	70	657	14639	352	5643	2863	28473	4316	0	0	21861	860	4439	0	338	0	1165	0	0	9466	15699	0	0	26462	1952	0	0	236	8	0	4008	7343	5333	5695	0	1237	4	0	0	0	0	0	0	0
CBS969.68	Mucor lusitanicus	0	14798	14972	62438	0	4945	0	0	19259	13867	6605	16149	3651	0	4972	0	0	0	23	0	8304	1040	0	817	4948	0	0	1157	0	0	135	0	0	0	5483	13821	2982	0	25	0	0	0	0	478	495	0	0	0
CBS969.68	Mucor lusitanicus	0	8863	7488	42792	0	2129	0	0	13825	7221	4448	11269	4592	0	3342	0	91	0	2271	0	7586	67	0	3575	4505	0	0	557	26	0	0	0	0	0	5152	10392	1042	0	0	0	0	0	0	244	280	0	0	0
CBS969.68	Mucor lusitanicus	0	11830.5	11230	52615	0	3537	0	0	16542	10544	5526.5	13709	4121.5	0	4157	0	45.5	0	1147	0	7945	553.5	0	2196	4726.5	0	0	857	13	0	67.5	0	0	0	5317.5	12106.5	2012	0	12.5	0	0	0	0	361	387.5	0	0	0
CBS411.52	Thamnidium elegans	0	25555	0	31494	0	66	0	0	10535	11234	31185	709	2935	0	16271	0	9701	762	13337	0	6817	20015	7108	16583	20126	0	46928	37972	538	9773	26980	0	0	0	6220	0	16069	10019	0	0	0	0	0	0	0	6783	1001	11735
CBS411.52	Thamnidium elegans	0	14850	0	36397	0	2320	1589	3705	22241	17106	39126	3122	258	862	21240	0	15348	3925	18454	0	10758	46132	11845	8857	32433	52	50945	39699	8748	14623	34550	0	0	0	16453	15	18300	14464	0	0	0	0	0	0	943	9925	516	22501
CBS411.52	Thamnidium elegans	0	20831	0	807	0	0	0	0	12382	5727	27730	5483	0	27	21433	0	11961	2646	8961	0	6359	19322	10934	11811	26974	0	41612	29359	3377	9143	37379	0	0	0	9541	600	12121	17462	1697	0	0	0	0	0	9669	830	0	10946
CBS411.52	Thamnidium elegans	0	16021	0	343	0	0	0	692	16544	4314	36237	324	0	3722	27540	0	11610	3269	3919	0	6620	41111	11568	9703	19394	0	37218	39572	2389	11449	35091	0	0	0	8506	134	8210	10078	0	0	0	0	0	0	276	4178	0	6459
WA51536	Umbelopsis angulispora	0	9849	0	36654	0	4070	0	1067	20738	24455	15978	24670	78	0	25409	0	27265	1225	22239	7332	20333	0	5769	22813	1163	0	20836	13760	17529	0	24622	16350	9891	6461	17815	27558	27402	21552	14021	17343	148	110	0	18758	7884	0	12868	12266
WA51536	Umbelopsis angulispora	0	12669	0	39064	0	6876	0	5106	27195	30916	22295	29006	0	4730	31766	0	30546	3601	28291	13130	27696	2844	9143	32903	2029	0	27726	16982	20670	0	26954	19453	13959	9428	27179	33763	30820	25516	14983	20813	1496	721	0	21267	9505	928	17407	22079
WA51536	Umbelopsis angulispora	0	19462	0	48101	0	7518	0	3336	27805	35798	23497	35331	4458	236	17573	0	32658	1107	34486	14329	29741	0	5530	35446	683	0	23746	11959	20825	0	24173	18919	15017	14288	28299	33495	36383	27243	16759	26152	25	1	0	24670	12193	0	28265	17431
WA51536	Umbelopsis angulispora	0	26081	0	49416	0	5305	0	8770	35270	34538	25134	37955	2424	1367	25284	0	37447	3358	38731	19822	35785	1621	11006	43160	247	0	24084	12793	22245	0	31098	22275	16862	14090	35492	39332	38774	30124	22868	30449	39	789	0	26618	16486	908	20592	18568
WA67155	Phycomyces	0	34044	24984	33608	0	9336	148	1995	4665	7922	10982	1074	17363	12255	35052	19945	19137	5580	7497	0	8065	23473	260	32862	29156	1186	25681	35913	23154	8464	15468	0	1476	13436	9723	9088	13933	22870	2855	771	4680	3566	925	5525	14831	8747	11749	10842
WA67155	Phycomyces	0	21195	13817	41267	0	15630	10001	7660	17580	18088	12232	16636	5052	5753	16940	24663	23972	929	10603	0	13502	28905	734	32795	31436	424	23286	38218	25834	4614	19300	11	0	1797	11042	17965	21023	24827	1398	6082	1052	1172	479	10677	9397	8556	13824	11055
WA67155	Phycomyces	0	18015	17900	38648	0	12908	9534	48	10214	14992	27391	10795	2166	2042	10701	15037	16901	0	7427	0	8013	12763	163	29208	31436	0	21282	40961	9730	843	17129	0	0	228	3959	13925	25191	23132	10813	2577	0	253	0	16071	8290	5672	8907	8630
[truncated: 48 more columns]

## Sheet: S3
		substrate		family
		Chi-test	P-value	Chi-test	P-value
Carbohydrates	monosaccharides
	α-D-Glucose	1.7225	0.7866	9.4598	0.4891
	D-Arabinose	2.3474	0.6722	15.58	0.1123
	D-Fructose	1.2652	0.8672	14.763	0.1409
	D-Galactose	2.2568	0.6886	15.246	0.1234
	D-Mannose	2.431	0.657	27.862	0.001899
	D-Psicose	5.8042	0.2143	8.0957	0.6195
	D-Ribose	16.45	0.002471	10.141	0.4282
	D-Tagatose	6.5944	0.1589	9.3785	0.4966
	D-Xylose	4.7553	0.3133	14.895	0.136
	L-Arabinose	8.4566	0.07621	13.178	0.2139
	L-Fucose	8.2886	0.08156	11.026	0.3555
	L-Sorbose	10.546	0.03217	20.517	0.02473
	L-Rhamnose	4.2944	0.3676	17.81	0.05825
	disaccharides
	α-D-Lactose	2.2025	0.6986	34.9	0.0001299
	D-Cellobiose	2.9226	0.5709	17.811	0.05824
	D-Melibiose	6.118	0.1905	33.584	0.0002171
	D-Trehalose	3.304	0.5083	6.9057	0.7343
	Gentiobiose	1.7881	0.7747	18.148	0.05252
	Palatinose	1.6572	0.7985	18.67	0.04465
	Lactulose	3.6429	0.4565	34.206	0.0001705
	Maltose	3.3851	0.4956	8.4968	0.5804
	Sucrose	6.1688	0.1869	22.372	0.01332
	Turanose	6.6086	0.1581	18.12	0.05298
	oligosaccharides
	D-Melezitose	1.7766	0.7768	16.075	0.09749
	D-Raffinose	2.1544	0.7074	33.392	0.000234
	Maltotriose	5.469	0.2425	10.105	0.4313
	Stachyose	1.7054	0.7897	34.404	0.0001577
	sugar alcohols
	D-Arabitol	1.9738	0.7406	6.3389	0.786
	D-Mannitol	4.0479	0.3996	13.461	0.199
	D-Sorbitol	4.894	0.2984	13.532	0.1955
	i-Erythritol	2.6541	0.6173	8.5282	0.5774
	m-Inositol	6.166	0.1871	10.307	0.414
	Maltitol	1.3082	0.86	22.117	0.01452
	Adonitol	4.6075	0.33	14.237	0.1625
	Xylitol	3.7642	0.4389	12.063	0.2809
	other sugars
	α-Methyl-D-Galactoside	2.7965	0.5924	39.863	1.791e-05
	β-Methyl-D-Galactoside	3.3808	0.4962	27.007	0.002598
	α-Methyl-D-Glucoside	2.6184	0.6236	21.703	0.01669
	β-Methyl-D-Glucoside	5.9456	0.2032	6.9157	0.7334
	Arbutin	3.3671	0.4984	11.296	0.3349
	Sedoheptulosan	3.0123	0.5558	8.7607	0.555
Amino acids	L-Alanine	12.35	0.01493	13.95	0.1753
	L-Proline	1.5616	0.8157	8.182	0.6111
	L-Serine	2.1386	0.7103	15.342	0.1201
	L-Threonine	1.8609	0.7613	17.547	0.06311
	L-Aspartic Acid	1.6348	0.8025	17.808	0.05829
	L-Glutamic Acid	6.0398	0.1962	9.9276	0.4469
	Glycyl-L-Glutamic Acid	0.48029	0.9754	7.932	0.6355
	L-Pyroglutamic Acid	4.2598	0.372	5.2351	0.8749
	γ-Amino-butyric Acid	0.29788	0.99	11.799	0.2987
	L-Asparagine	7.4121	0.1156	9.1283	0.52
	L-Phenylalanine	0.42497	0.9804	8.0985	0.6192
	L-Ornithine	2.8967	0.5753	22.339	0.01347
	L-Alanyl-Glycine	3.6593	0.4541	15.837	0.1044
Amines/amides	N-Acetyl-D-Galactosamine	2.5434	0.6369	10.389	0.4071
	N-Acetyl-D-Glucosamine	9.6089	0.04756	11.549	0.3164
	N-Acetyl-D-Mannosamine	3.8522	0.4264	7.419	0.6854
	D-Glucosamine	3.5516	0.4701	15.27	0.1225
	Alaninamide	6.3148	0.1768	19.87	0.03051
	Glucuronamide	11.943	0.01778	3.6031	0.9635
	Succinamic Acid	0.76616	0.9429	7.2203	0.7045
	2-Amino Ethanol	1.9931	0.737	15.685	0.109
	Putrescine	4.742	0.3148	19.421	0.03523
Carboxylic acids	N-Acetly-L-Glutamic Acid	0.86481	0.9296	10.001	0.4404
	2-Keto-D-Gluconic Acid	4.465	0.3467	15.495	0.115
	α-Keto-glutaric Acid	2.8924	0.576	12.484	0.254
	β-Hydroxy-butyric Acid	1.3686	0.8496	13.704	0.1869
	γ-Hydroxy-butyric Acid	2.3529	0.6712	8.7742	0.5537
	D-Glucuronic Acid	9.7974	0.04398	19.598	0.03329
	D-Galacturonic Acid	8.2491	0.08287	23.206	0.01001
	D-Gluconic Acid	1.5005	0.8266	11.336	0.332
	D-Saccharic Acid	4.5995	0.3309	11.907	0.2913
	D-Malic Acid	4.7306	0.3161	11.625	0.3109
	L-Malic Acid	4.9223	0.2954	8.3795	0.5918
	L-Lactic Acid	1.4107	0.8423	7.2129	0.7052
	Fumaric Acid	4.7644	0.3123	10.582	0.391
	p-Hydroxyphenyl-acetic Acid	3.5714	0.4671	17.23	0.06943
	Quinic Acid	4.8158	0.3067	11.078	0.3515
	Sebacic Acid	7.1867	0.1263	11.816	0.2976
	Succinic Acid	6.1135	0.1908	5.9817	0.8168
Miscellaneous	Adenosine	5.7541	0.2183	10.093	0.4324
	Uridine	0.96054	0.9157	19.622	0.03304
	Glycerol	4.4297	0.351	6.8141	0.7429
	Salicin	1.8353	0.766	10.641	0.3862
	Amygdalin	2.8442	0.5842	15.05	0.1302
	D-Lactic Acid Methyl Ester	0.27559	0.9913	12.919	0.2282
	Succinic Acid Mono-Methyl Ester	5.9943	0.1996	11.629	0.3106
	Glucose-1-Phosphate	0.57864	0.9654	15.095	0.1286
	Adenosine-5'-Monophosphate	0.31447	0.9889	11.833	0.2964
	Bromosuccinic Acid	3.8788	0.4227	11.033	0.355
Polymers	Dextrin	0.35685	0.9859	14.432	0.1542
	α-Cyclodextrin	0.45902	0.9774	11.877	0.2933
	β-Cyclodextrin	1.7199	0.7871	21.439	0.01823
	Glycogen	1.0465	0.9027	11.312	0.3337
	Tween 80	6.137	0.1891	12.536	0.2508
	cellulose	2.5836	0.6297	11.436	0.1207
	pectin	2.2885	0.6829	10.077	0.1843
	starch	2.8942	0.5757	13.308	0.06496

## Sheet: S4
strain	18S	ITS	28S
CBS100.28 Lichtheimia hyalospora	AF157117	GQ342896	AF157171
CBS100164 Mucor irregularis	AF113435	JN206153	AF113476
CBS101.28 Absidia coerulea	AF113405	JN205818	AF113443
CBS101040 Lichtheimia corymbifera	JQ014052	GQ342882	GQ342903
CBS101226 Umbelopsis ramaniana	X89435	JN206383	AF113463
CBS103.35 Lichtheimia ramosa	JX644470	GQ342847	JX644503
CBS117697 Actinomucor kuwaitensis	AF157119	JN205823	AF157173
CBS120585 Mucor indicus	AF113429	JN206180	AF113469
CBS120811 Syncephalastrum racemosum	X89437	HM999979	AF113484
CBS123972 Mucor hiemalis	AF113428	JN206128	AF113468
CBS123973 Mucor circinelloides	EU736294	JN205958	EU736321
CBS125.68 Absidia anomala	MH859085.1	JN205815	MH870799.1
CBS133.90 Saksenaea oblongispora		JN206282	HM849694.1
CBS142.35 Mucor circinatus	JX629072.1	KY008580.1	MH867118.1
CBS156.74 Chaetocladium brefeldii	EU736284	JN206022	EU736311
CBS167.53 Cuninghamella elegans	AH009069.2	JN205882	HM849700.1
CBS185.77 Mucor amphibiorum	AF113426	JN206170	AF113466
CBS186.68 Mycotypha microspora	AF157148	JN206215	AF157202
CBS190.32 Gilbertella persicaria	AF157136	HM999958	AF157190
CBS212.32 Umbelopsis vinacea	NG_063020.1	KC489499.1	NG_058032.1
CBS222.81 Mucor racemosus	AF113430	JN205906	AF113471
CBS226.32 Mucor plumbeus	EU736295	JN205916	EU736322
CBS236.35 Mucor lusitanicus	AF113427	JN205979	AF113467
CBS243.67 Mucor jansenii	JN206005.1	JN206005	MH870653.1
CBS338.72 Actinomucor elegans	AF157119	JN205824	AF157173
CBS346.97 Absidia fusca	AF538629.1	JN205817	HM849707
CBS372.95 Cunnighamella berthalotiae	AF113421	JN205872	JN206600
CBS411.52 Thamnidium elegans	AF157163	JN206059	AF157217
CBS444.65 Mucor moelleri	EU736298	JN206114	EU736325
CBS515.94 Rhizopus arrhizus	AB250164	JN206325	AB250187
CBS567.70A Mucor luteus	MH859851.1	JN206147	MH871629.1
CBS697.76 Ellisomyces variabilis	AF157134	JN205993	AF157188
WA67155 Phycomyces blaksleanus	NG_017190	NR_138380.1	NG_027559
CBS158.60 Benjaminiella poitrasii	MH857940.1	NR_145289.1	JN206411
CBS178.76 Choanephora cucurbitarum	JN206235.1	JN943007.1	JN206514
CBS216.58 Gongronella butleri	AF157137.1	MH857761.1	JN206607
CBS293.66 Mucor ctenidius	JX644473.1	JN205976.1	JN206417
CBS296.35 Mucor mucedo		JN206090	HM849687
CBS318.52 Backusella recurva	JX644466.1	MH857056.1	JN206524
CBS425.78 Rhizomucor pusillus	NG_063355.1	HM999962.1	HM849716
CBS446.78 Thermomucor indicae-seudaticae	AF157165	JN206302.1	HM849661
CBS564.66 Backusella variabilis	NG_062386.1	JN206254	JN206528
CBS874.69 Thamnostylum lucknowense	NG_062394	MH859471.1	JN206546

## Sheet: S5
assembly_id	taxid	species_taxid	Organism name	strain	assembly name	protein count
GCA_900079185.1	4829	4829	Absidia glauca CBS 101.48	CBS 101.48 substr. RVII-324 met-	AG_v1	14891
GCA_000945115.1	688394	688394	Lichtheimia ramosa	FSU:6197	Lramosa_hybrid_454_Illumina	11542
GCA_002105175.1	90262	90262	Absidia repens NRRL 1336	NRRL 1336	Absrep1	14915
GCA_002261195.1	1938954	1938954	Bifiguratus adelaidae AZ0501	AZ0501	ASM226119v1	5719
GCA_001683725.1	101091	101091	Choanephora cucurbitarum KUS-F28377	KUS-F28377	ASM168372v1	11977
GCA_002104935.1	101127	101127	Hesseltinella vesiculosa NRRL 3301	NRRL 3301	Hesve2	11139
GCA_000723665.1	1263082	42458	Lichtheimia corymbifera JMRC:FSU:9682	FSU 9682	454Minimus	13404
GCA_000950595.1	91626	91626	Mucor ambiguus NBRC 6742	NBRC 6742	ASM95059v1	11343
GCA_000401635.1	1220926	36080	Mucor circinelloides f. circinelloides 1006PhL	1006PhL	Muco_sp_1006Ph_V1	12227
GCA_001638945.1	747725	36080	Mucor circinelloides f. lusitanicus CBS 277.49	CBS 277.49	Mucci2	11709
GCA_000938895.1	35722	35722	Parasitella parasitica CBS 412.66	CBS 412.66 substr. NGI-315 ade-	PP.v1	13408
GCA_001638985.2	763407	4837	Phycomyces blakesleeanus NRRL 1555(-)	NRRL 1555(-)	Phybl2	16543
GCA_000149305.1	246409	936053	Rhizopus delemar RA 99-880	RA 99-880	RO3	17459
GCA_002083735.1	58291	58291	Rhizopus microsporus ATCC 11559	ATCC 11559	Rhimi_ATCC11559_1	11352
GCA_002708625.1	1340429	58291	Rhizopus microsporus ATCC 52813	ATCC 52813	Rhimi1_1	10891
GCA_900000135.1	58291	58291	Rhizopus microsporus ATCC62417	ATCC62417	RMATCC62417_Allpaths-LG	22427
GCA_000825725.1	58291	58291	Rhizopus microsporus CBS_344.29	CBS_344.29	Rmicro_CBS_344.29_Allpaths-LG	20087
GCA_002083745.1	86635	58291	Rhizopus microsporus var. microsporus ATCC 52814	ATCC 52814	Rhimi_ATCC52814_1	11496
GCA_002105135.1	13706	13706	Syncephalastrum racemosum NRRL 2496	NRRL 2496	Synrac1	11121
